# Supplementary material for: Evaluation of an Adapted Semi-Automated DNA Extraction for Human Salivary Shotgun Metagenomics
Source: Biomolecules. 2023 Oct 11;13(10):1505. doi: 10.3390/biom13101505 (PMC10604855; doi:10.3390/biom13101505)
Supplement: Supplementary file 1 [file biomolecules-13-01505-s001.zip]

Archive with 2 entries (2 files):
- Supplementary-Figures.pdf
- Supplementary-Tables_ASAL.xlsx
